# Supplementary material for: Functionally Antagonistic Transcription Factors IRF1 and IRF2 Regulate the Transcription of the Dopamine Receptor D2 Gene Associated with Aggressive Behavior of Weaned Pigs
Source: Biology (Basel). 2022 Jan 14;11(1):135. doi: 10.3390/biology11010135 (PMC8773180; doi:10.3390/biology11010135)
Supplement: Supplementary file 1 [file biology-11-00135-s001.zip]

Archive with 2 entries (2 files):
- Supplementary figure.pdf
- Supplementary Table.pdf
